# Supplementary material for: HERV-W and Mycobacterium avium subspecies paratuberculosis Are at Play in Pediatric Patients at Onset of Type 1 Diabetes
Source: Pathogens. 2021 Sep 3;10(9):1135. doi: 10.3390/pathogens10091135 (PMC8471288; doi:10.3390/pathogens10091135)
Supplement: Supplementary file 1 [file pathogens-10-01135-s001.zip]

Archive with 1 entries (1 files):
- pathogens-1328506-supplementary.pdf
